# Supplementary material for: Aberrant activation of non-coding RNA targets of transcriptional elongation complexes contributes to TDP-43 toxicity
Source: Nat Commun. 2018 Oct 23;9:4406. doi: 10.1038/s41467-018-06543-0 (PMC6199344; doi:10.1038/s41467-018-06543-0)
Supplement: Supplementary file 3 — Supplementary Data 1 [file 41467_2018_6543_MOESM3_ESM.xlsx]

## Sheet: TBPH_peak_genes
gene_name	gene_symbol
FBgn0031213	galectin
FBgn0003963	ush
FBgn0031263	Tspo
FBgn0016926	Pino
FBgn0002543	robo2
FBgn0000097	aop
FBgn0014010	Rab5
FBgn0011818	oaf
FBgn0264978	Slh
FBgn0031453	Bacc
FBgn0250906	Pgk
FBgn0000721	for
FBgn0026319	Traf4
FBgn0285948	RpL27A
FBgn0016076	vri
FBgn0031736	CG11030
FBgn0000308	chic
FBgn0001941	ifc
FBgn0259714	DIP-epsilon
FBgn0031820	Daxx
FBgn0086357	Sec61alpha
FBgn0267019	CR45463
FBgn0028990	Spn27A
FBgn0264895	RapGAP1
FBgn0031951	r2d2
FBgn0031950	Herp
FBgn0261800	LanB1
FBgn0031969	pes
FBgn0031998	SLC5A11
FBgn0004868	Gdi
FBgn0032261	CG6094
FBgn0086347	Myo31DF
FBgn0051721	Trim9
FBgn0032295	CG12299
FBgn0032294	Vha16-5
FBgn0020443	eRF3
FBgn0261709	CR42746
FBgn0263598	Vha68-2
FBgn0024291	Sirt1
FBgn0032474	DnaJ-H
FBgn0032475	Sfmbt
FBgn0004192	snRNA:U2:34ABb
FBgn0028540	CG9008
FBgn0016930	Dyrk2
FBgn0015791	Rab14
FBgn0261535	l(2)34Fd
FBgn0028912	tRNA:Pro-AGG-1-2
FBgn0003016	osp
FBgn0259735	CG42389
FBgn0032633	Lrch
FBgn0011274	Dif
FBgn0265582	CR44409
FBgn0032681	CG10283
FBgn0086447	l(2)37Cg
FBgn0010300	brat
FBgn0015803	RtGEF
FBgn0032889	CG9331
FBgn0033051	Strica
FBgn0000546	EcR
FBgn0011932	tRNA:Asn-GTT-1-5
FBgn0011931	tRNA:Asn-GTT-1-6
FBgn0011933	tRNA:Asn-GTT-1-4
FBgn0027066	Eb1
FBgn0029506	Tsp42Ee
FBgn0033159	Dscam1
FBgn0033179	p47
FBgn0042135	CG18812
FBgn0050377	CG30377
FBgn0261588	pdm3
FBgn0020621	Pkn
FBgn0029092	ced-6
FBgn0263660	CR43651
FBgn0033438	Mmp2
FBgn0261862	whd
FBgn0283521	lola
FBgn0266628	CR45135
FBgn0050506	tRNA:Thr-TGT-2-2
FBgn0266573	tRNA:Thr-TGT-2-3
FBgn0267728	otk2
FBgn0033699	RpS11
FBgn0050249	tRNA:His-GTG-1-1
FBgn0050250	tRNA:His-GTG-1-2
FBgn0033715	CG8490
FBgn0050251	tRNA:His-GTG-1-3
FBgn0010238	Lac
FBgn0011592	fra
FBgn0050055	CR30055
FBgn0027356	Amph
FBgn0266817	CR45279
FBgn0005624	Psc
FBgn0265623	Su(z)2
FBgn0050509	tRNA:Ile-AAT-1-8
FBgn0259221	CG42321
FBgn0265498	CR44367
FBgn0033879	CG6543
FBgn0013733	shot
FBgn0033926	Arc1
FBgn0261823	Asx
FBgn0010638	Sec61beta
FBgn0015371	chn
FBgn0034021	CG8180
FBgn0086676	spin
FBgn0034083	lbk
FBgn0262026	CG42837
FBgn0265178	CG44243
FBgn0034142	CG8306
FBgn0050463	CG30463
FBgn0010226	GstS1
FBgn0065048	snoRNA:U3:54Aa
FBgn0028494	CG6424
FBgn0265590	CR44417
FBgn0050227	tRNA:Trp-CCA-2-2
FBgn0011868	tRNA:Gly-GCC-1-9
FBgn0034371	SP2637
FBgn0023214	edl
FBgn0028981	tRNA:Ser-CGA-1-4
FBgn0050225	tRNA:Val-AAC-2-1
FBgn0263464	snoRNA:hts-a
FBgn0050218	tRNA:iMet-CAT-1-2
FBgn0050452	tRNA:iMet-CAT-1-1
FBgn0011850	tRNA:Glu-TTC-1-4
FBgn0011897	tRNA:Lys-CTT-1-11
FBgn0004364	18w
FBgn0034495	CG11788
FBgn0034494	CG10444
FBgn0050208	tRNA:Trp-CCA-2-4
FBgn0050206	tRNA:Trp-CCA-2-3
FBgn0011871	tRNA:Gly-GCC-1-12
FBgn0011872	tRNA:Gly-GCC-1-13
FBgn0050209	tRNA:Trp-CCA-2-6
FBgn0010415	Sdc
FBgn0003731	Egfr
FBgn0034646	Rae1
FBgn0010228	HmgZ
FBgn0004362	HmgD
FBgn0085397	Fili
FBgn0265983	CR44762
FBgn0020257	Ppa
FBgn0050202	tRNA:Ser-TGA-2-1
FBgn0010501	Dcp-1
FBgn0034878	pita
FBgn0015903	apt
FBgn0266377	Pde8
FBgn0034897	Sesn
FBgn0266040	CR44805
FBgn0086659	snoRNA:Psi18S-176
FBgn0005612	Sox14
FBgn0003888	betaTub60D
FBgn0035088	CG3776
FBgn0285950	RpL19
FBgn0265434	zip
FBgn0050198	tRNA:Ala-CGC-1-1
FBgn0050199	tRNA:Ala-CGC-1-2
FBgn0050200	tRNA:Ala-CGC-1-3
FBgn0020386	Pdk1
FBgn0011854	tRNA:Glu-CTC-3-8
FBgn0011855	tRNA:Glu-CTC-3-9
FBgn0035357	MEP-1
FBgn0001233	Hsp83
FBgn0263617	CR43626
FBgn0267470	CR45820
FBgn0052264	CG32264
FBgn0035497	CG14995
FBgn0035542	DOR
FBgn0052423	shep
FBgn0002526	LanA
FBgn0035713	velo
FBgn0261445	sgl
FBgn0001104	Galphai
FBgn0011817	nmo
FBgn0052358	tRNA:Leu-CAG-1-2
FBgn0052359	tRNA:Leu-CAG-1-3
FBgn0052361	tRNA:Leu-CAG-1-5
FBgn0052362	tRNA:Leu-CAG-1-6
FBgn0260442	rhea
FBgn0001168	h
FBgn0266084	Fhos
FBgn0263930	dally
FBgn0036043	CG8177
FBgn0052062	Rbfox1
FBgn0026160	tna
FBgn0041094	scyl
FBgn0266396	CR45036
FBgn0036155	CG6163
FBgn0284221	Sema5c
FBgn0022959	yps
FBgn0052103	CG32103
FBgn0026376	Rgl
FBgn0001085	fz
FBgn0087007	bbg
FBgn0036428	Gbs-70E
FBgn0014163	fax
FBgn0002283	l(3)73Ah
FBgn0267555	CR45895
FBgn0036684	CG3764
FBgn0259174	Nedd4
FBgn0036752	Adgf-A
FBgn0043025	Adgf-A2
FBgn0000568	Eip75B
FBgn0267598	CR45936
FBgn0001078	ftz-f1
FBgn0036843	Sfxn2
FBgn0036842	CG3797
FBgn0261283	SREBP
FBgn0028978	trbl
FBgn0052425	CG32425
FBgn0003415	skd
FBgn0004865	Eip78C
FBgn0004449	Ten-m
FBgn0267624	CR45962
FBgn0266772	CR45237
FBgn0027339	jim
FBgn0053169	CG33169
FBgn0263346	CG43427
FBgn0267148	CR45588
FBgn0259212	cno
FBgn0264785	Hph
FBgn0013576	mtd
FBgn0250753	kra
FBgn0037364	Rab23
FBgn0037443	Dmtn
FBgn0026566	CG1307
FBgn0000439	Dfd
FBgn0003884	alphaTub84B
FBgn0037470	Tailor
FBgn0261238	Alh
FBgn0065099	snRNA:7SK
FBgn0266801	CG45263
FBgn0037607	CG8036
FBgn0012024	tRNA:Tyr-GTA-1-8
FBgn0262604	CR43130
FBgn0037636	CG9821
FBgn0053551	tRNA:Arg-TCG-2-4
FBgn0037659	Kdm2
FBgn0003165	pum
FBgn0037687	CG8132
FBgn0037686	RpL34b
FBgn0037705	mura
FBgn0260722	CR42549
FBgn0037718	P58IPK
FBgn0005585	Calr
FBgn0261599	RpS29
FBgn0086663	snoRNA:Psi18S-1275
FBgn0267336	Glut4EF
FBgn0025879	Timp
FBgn0262617	CG43143
FBgn0259938	cwo
FBgn0263316	Mrp4
FBgn0260746	Ect3
FBgn0013277	Hsp70Ba
FBgn0085412	CG34383
FBgn0264493	rdx
FBgn0038244	CG7987
FBgn0086686	l(3)L1231
FBgn0265140	Meltrin
FBgn0038300	Mau2
FBgn0041188	Atx2
FBgn0265048	cv-d
FBgn0003117	pnr
FBgn0038401	CG5916
FBgn0038400	CG5903
FBgn0040071	tara
FBgn0038465	Irc
FBgn0038491	CG5292
FBgn0262562	CG43102
FBgn0011481	Ssdp
FBgn0038683	CG11779
FBgn0038747	RhoGAP92B
FBgn0038746	Surf6
FBgn0261550	CG42668
FBgn0263460	snoRNA:CG31191-a
FBgn0038872	Nelf-A
FBgn0038871	CG3337
FBgn0001234	Hsromega
FBgn0283499	InR
FBgn0038912	CG6656
FBgn0051163	SKIP
FBgn0051166	tRNA:Ser-GCT-2-5
FBgn0051167	tRNA:Ser-GCT-1-1
FBgn0085405	CG34376
FBgn0266418	wake
FBgn0039020	CG17141
FBgn0039025	Usp12-46
FBgn0039026	CG7029
FBgn0086253	rumi
FBgn0267759	CR46090
FBgn0065098	RNaseMRP:RNA
FBgn0004185	snRNA:U1:95Ca
FBgn0013343	Syx1A
FBgn0053536	tRNA:Leu-TAA-2-1
FBgn0039152	Root
FBgn0086365	Orct2
FBgn0039207	CG5789
FBgn0039209	REPTOR
FBgn0000139	ash2
FBgn0011666	msi
FBgn0002733	E(spl)mbeta-HLH
FBgn0000064	Ald
FBgn0004359	T48
FBgn0003267	ro
FBgn0051075	CG31075
FBgn0003495	spz
FBgn0039487	gb
FBgn0261618	larp
FBgn0005596	yem
FBgn0014427	CG11899
FBgn0051044	CR31044
FBgn0003525	stg
FBgn0039743	CG7946
FBgn0051383	tRNA:Leu-TAG-1-1
FBgn0028646	aralar1
FBgn0027598	cindr
FBgn0022349	CG1910
FBgn0021764	sdk
FBgn0040398	CG14629
FBgn0052813	CG32813
FBgn0283451	br
FBgn0283741	prage
FBgn0004860	ph-d
FBgn0023526	CG2865
FBgn0003371	sgg
FBgn0003285	rst
FBgn0004647	N
FBgn0000479	dnc
FBgn0052493	tRNA:Gln-TTG-2-1
FBgn0029657	CG12535
FBgn0023215	Mnt
FBgn0283657	Tlk
FBgn0015286	Rala
FBgn0266000	CG44774
FBgn0052767	CG32767
FBgn0261383	IntS6
FBgn0029804	CG3097
FBgn0000042	Act5C
FBgn0261955	kdn
FBgn0029873	CG3918
FBgn0259242	CG42340
FBgn0263993	CG43736
FBgn0020653	Trxr-1
FBgn0030026	sni
FBgn0030055	CG12772
FBgn0041629	Hexo2
FBgn0030090	fend
FBgn0261260	mgl
FBgn0267253	CG32700
FBgn0030136	RpS28b
FBgn0028341	Ptpmeg2
FBgn0261617	nej
FBgn0030218	CG1628
FBgn0003204	ras
FBgn0265987	CR44766
FBgn0052676	stx
FBgn0030276	Dlic
FBgn0011754	PhKgamma
FBgn0030328	Amun
FBgn0011837	Tis11
FBgn0053963	CR33963
FBgn0052647	CG32647
FBgn0283680	IP3K2
FBgn0086674	Tango13
FBgn0030522	CG11103
FBgn0030521	CtsB1
FBgn0015773	NetA
FBgn0015774	NetB
FBgn0030608	Lsd-2
FBgn0030616	RpL37a
FBgn0003345	sd
FBgn0030766	mthl1
FBgn0261570	CG42684
FBgn0030864	CG8173
FBgn0030884	CG6847
FBgn0265784	CrebB
FBgn0052549	CG32549
FBgn0030954	CCKLR-17D3
FBgn0030964	Pvf1
FBgn0264090	CG43759
FBgn0031016	kek5
FBgn0027621	Pfrx
FBgn0043903	dome
FBgn0052529	Hers
FBgn0052826	tRNA:Pro-CGG-1-1
FBgn0011954	tRNA:Arg-TCG-2-2
FBgn0027279	l(1)G0196

## Sheet: Lilli_peak_genes
gene_name	gene_symbol
FBgn0031208	CG11023
FBgn0051973	Cda5
FBgn0067779	dbr
FBgn0031213	galectin
FBgn0266322	CR44987
FBgn0002931	net
FBgn0031220	CG4822
FBgn0001142	Gs1
FBgn0031228	ND-15
FBgn0031229	CG3436
FBgn0031227	CG3709
FBgn0016977	spen
FBgn0053635	CG33635
FBgn0266557	kis
FBgn0265153	CR44222
FBgn0265149	CR44218
FBgn0031238	CG3645
FBgn0003444	smo
FBgn0086855	CG17078
FBgn0020622	Pi3K21B
FBgn0004611	Plc21C
FBgn0263933	ebi
FBgn0264855	AP-2alpha
FBgn0031254	CG13692
FBgn0031253	CG11885
FBgn0004583	ex
FBgn0031258	CG4297
FBgn0043364	cbt
FBgn0003963	ush
FBgn0005660	Ets21C
FBgn0031263	Tspo
FBgn0010323	Gsc
FBgn0040107	lectin-21Ca
FBgn0266033	CR44798
FBgn0031285	CG3662
FBgn0010583	dock
FBgn0031286	CG3862
FBgn0264869	CR44060
FBgn0020304	drongo
FBgn0020545	kraken
FBgn0031287	CG4291
FBgn0029095	aru
FBgn0020305	dbe
FBgn0015905	ast
FBgn0003310	S
FBgn0031299	CG4629
FBgn0031301	CG14339
FBgn0261938	mtRNApol
FBgn0016926	Pino
FBgn0267281	CR45717
FBgn0031307	MFS3
FBgn0261458	capt
FBgn0031318	CG4887
FBgn0031317	Charon
FBgn0031322	CG5001
FBgn0002543	robo2
FBgn0051928	CG31928
FBgn0265814	CR44603
FBgn0086758	chinmo
FBgn0267259	CR45695
FBgn0031357	mRpL48
FBgn0031356	CG17660
FBgn0086698	frtz
FBgn0031359	Rim2
FBgn0000579	Eno
FBgn0264494	CG17646
FBgn0031364	CG17648
FBgn0027597	CG17712
FBgn0031374	Wdr62
FBgn0011859	tRNA:Gly-GCC-1-1
FBgn0031375	erm
FBgn0051942	tRNA:Arg-TCT-2-1
FBgn0267972	Der-1
FBgn0031378	CG15362
FBgn0031377	CG15356
FBgn0001125	Got2
FBgn0051944	tRNA:Gln-CTG-2-3
FBgn0031384	CG4238
FBgn0011860	tRNA:Gly-GCC-1-2
FBgn0003557	Su(dx)
FBgn0004507	GlyP
FBgn0031390	tho2
FBgn0000097	aop
FBgn0085201	CG34172
FBgn0031399	mio
FBgn0040715	CG15386
FBgn0259717	CG42371
FBgn0031401	papi
FBgn0051682	Tengl1
FBgn0014010	Rab5
FBgn0261647	Axud1
FBgn0031419	CG15390
FBgn0031418	CG3609
FBgn0031420	Atxn7
FBgn0266317	CR44982
FBgn0011818	oaf
FBgn0264978	Slh
FBgn0026479	Drp1
FBgn0031449	CG31689
FBgn0250906	Pgk
FBgn0031453	Bacc
FBgn0031458	aph-1
FBgn0031457	CG3077
FBgn0031461	daw
FBgn0283531	Duox
FBgn0015521	RpS21
FBgn0031473	CG3104
FBgn0031474	CG2991
FBgn0028970	betaggt-II
FBgn0024947	NTPase
FBgn0041111	lilli
FBgn0024920	Ts
FBgn0250786	Chd1
FBgn0031488	CG17265
FBgn0031490	CG17264
FBgn0031489	CG17224
FBgn0283427	FASN1
FBgn0015600	toc
FBgn0011648	Mad
FBgn0031516	CG9663
FBgn0020445	E23
FBgn0085423	CG34394
FBgn0016698	Ptpa
FBgn0031529	CG9662
FBgn0031538	CG3246
FBgn0021967	ND-PDSW
FBgn0005616	msl-2
FBgn0051956	pgant4
FBgn0266912	CR45372
FBgn0261560	Thor
FBgn0031542	CG15414
FBgn0031550	IFT57
FBgn0265367	CR44308
FBgn0024244	drm
FBgn0265368	CR44309
FBgn0264370	CR43822
FBgn0264363	CG43815
FBgn0004892	sob
FBgn0264371	CR43823
FBgn0002985	odd
FBgn0000721	for
FBgn0263523	mir-4972
FBgn0085369	Drgx
FBgn0015376	cutlet
FBgn0031568	CG10019
FBgn0004893	bowl
FBgn0051960	CG31960
FBgn0021800	Reph
FBgn0031573	CG3407
FBgn0264885	CR44076
FBgn0003430	slp1
FBgn0004567	slp2
FBgn0266318	CR44983
FBgn0267007	CR45451
FBgn0267005	CR45449
FBgn0267006	CR45450
FBgn0000256	capu
FBgn0031589	CG3714
FBgn0020762	Atet
FBgn0026319	Traf4
FBgn0053003	CG33003
FBgn0040705	ND-B8
FBgn0031607	CG15440
FBgn0019982	Gs1l
FBgn0285948	RpL27A
FBgn0031622	CG3251
FBgn0266835	CR45297
FBgn0031636	CG12194
FBgn0031635	tank
FBgn0031638	CG11927
FBgn0031645	CG3036
FBgn0267280	CR45716
FBgn0083962	CG34126
FBgn0031664	CG8892
FBgn0053113	Rtnl1
FBgn0016075	vkg
FBgn0000299	Col4a1
FBgn0053995	CG33995
FBgn0264742	CG44000
FBgn0264743	CG44001
FBgn0031673	CG31650
FBgn0031676	senju
FBgn0022023	eIF3h
FBgn0261608	RpL37A
FBgn0266843	CR45305
FBgn0031681	pgant5
FBgn0261836	Msp300
FBgn0051971	tRNA:Asp-GTC-2-1
FBgn0051914	tRNA:Asp-GTC-1-1
FBgn0046776	CR14033
FBgn0003716	tkv
FBgn0031696	Bub1
FBgn0000228	Bsg25D
FBgn0016076	vri
FBgn0266320	CR44985
FBgn0015031	cype
FBgn0031698	Ncoa6
FBgn0016660	H15
FBgn0263866	CR43713
FBgn0263867	CR43714
FBgn0263868	CR43715
FBgn0086033	snoRNA:Me28S-A2486
FBgn0051647	CR31647
FBgn0261963	mid
FBgn0266825	CR45287
FBgn0051915	CG31915
FBgn0002525	Lam
FBgn0031736	CG11030
FBgn0031738	CG9171
FBgn0001128	Gpdh
FBgn0000308	chic
FBgn0001942	eIF4A
FBgn0001941	ifc
FBgn0031759	lid
FBgn0031774	CG9147
FBgn0031773	Fbw5
FBgn0266450	Kr-h1
FBgn0031779	CG9175
FBgn0266521	stai
FBgn0031782	WDR79
FBgn0265778	PDZ-GEF
FBgn0015623	Cpr
FBgn0031799	Pez
FBgn0031805	CG9505
FBgn0259715	CG42369
FBgn0259714	DIP-epsilon
FBgn0011722	Tig
FBgn0031815	frj
FBgn0031814	retm
FBgn0031816	Rchy1
FBgn0259749	mmy
FBgn0031820	Daxx
FBgn0086357	Sec61alpha
FBgn0267019	CR45463
FBgn0031824	CG9547
FBgn0051637	CG31637
FBgn0000320	eya
FBgn0266002	CR44776
FBgn0031830	COX5B
FBgn0031829	IFT52
FBgn0263916	Ent2
FBgn0031832	CG9596
FBgn0031836	CG11050
FBgn0051635	CG31635
FBgn0263200	Galt
FBgn0028990	Spn27A
FBgn0028703	Nhe3
FBgn0031850	Tsp
FBgn0025777	homer
FBgn0031857	LUBEL
FBgn0015776	nrv1
FBgn0015777	nrv2
FBgn0051631	tRNA:Arg-CCT-1-1
FBgn0042189	CG17376
FBgn0264890	CR44081
FBgn0051632	sens-2
FBgn0086451	l(2)k09022
FBgn0026196	nop5
FBgn0028554	x16
FBgn0004838	Hrb27C
FBgn0031872	ihog
FBgn0264922	smt3
FBgn0262616	CR43142
FBgn0016978	snRNP-U1-70K
FBgn0000053	ade3
FBgn0262872	milt
FBgn0031885	Mnn1
FBgn0031894	CG4496
FBgn0031895	CG4497
FBgn0031896	CG4502
FBgn0010453	Wnt4
FBgn0284084	wg
FBgn0031902	Wnt6
FBgn0002938	ninaC
FBgn0031905	gudu
FBgn0031904	CG5149
FBgn0028387	chm
FBgn0264439	CR43857
FBgn0262453	mir-275
FBgn0031913	CG5958
FBgn0260486	Ziz
FBgn0264895	RapGAP1
FBgn0041182	Tep2
FBgn0041181	Tep3
FBgn0031937	CG13795
FBgn0031947	CG7154
FBgn0031948	CG7149
FBgn0266072	CR44825
FBgn0025687	LKRSDH
FBgn0031951	r2d2
FBgn0031950	Herp
FBgn0031952	cdc14
FBgn0261800	LanB1
FBgn0020618	Rack1
FBgn0085450	Snoo
FBgn0031968	CG7231
FBgn0031969	pes
FBgn0031971	Sirup
FBgn0031974	CG12560
FBgn0031977	baf
FBgn0044323	Cka
FBgn0031981	CG7466
FBgn0011230	poe
FBgn0261822	Bsg
FBgn0261064	Rbsn-5
FBgn0031990	PAPLA1
FBgn0031998	SLC5A11
FBgn0264951	CR44120
FBgn0032001	CG8360
FBgn0032000	CG8372
FBgn0032006	Pvr
FBgn0003502	Btk29A
FBgn0011902	tRNA:Lys-TTT-1-1
FBgn0032014	CG7840
FBgn0032024	CG14273
FBgn0032026	CG7627
FBgn0261437	CSN8
FBgn0010265	RpS13
FBgn0260439	Pp2A-29B
FBgn0032029	CG17292
FBgn0266880	CR45341
FBgn0032036	CG13384
FBgn0020497	emb
FBgn0001084	fy
FBgn0014417	CG13397
FBgn0027932	Akap200
FBgn0032042	CG13398
FBgn0285971	prg
FBgn0026718	fu12
FBgn0263489	CR43604
FBgn0032050	CG13096
FBgn0250903	lmgA
FBgn0085470	lmgB
FBgn0028394	CG17834
FBgn0051603	tRNA:Asp-GTC-1-5
FBgn0011259	Sema1a
FBgn0051604	tRNA:Asp-GTC-1-4
FBgn0051602	tRNA:Asp-GTC-1-6
FBgn0001114	Glt
FBgn0051890	tRNA:Asp-GTC-1-8
FBgn0051888	tRNA:Asp-GTC-1-9
FBgn0004914	Hnf4
FBgn0266327	CR44992
FBgn0003209	raw
FBgn0029123	SoxN
FBgn0032078	C1GalTA
FBgn0032079	CG31886
FBgn0032082	CG18088
FBgn0011705	rost
FBgn0040964	CG18661
FBgn0013746	alien
FBgn0052982	CG32982
FBgn0041092	tai
FBgn0010314	Cks30A
FBgn0012036	Aldh
FBgn0002973	numb
FBgn0004868	Gdi
FBgn0032120	CG33298
FBgn0032129	jp
FBgn0032130	CG3838
FBgn0264998	CR44149
FBgn0014179	gcm
FBgn0019809	gcm2
FBgn0040070	Trx-2
FBgn0032135	GlcAT-S
FBgn0032136	Apoltp
FBgn0015393	hoip
FBgn0000273	Pka-C1
FBgn0051710	CG31710
FBgn0032138	CG4364
FBgn0270924	zf30C
FBgn0032147	IP3K1
FBgn0029174	FKBP59
FBgn0032156	CG13124
FBgn0032160	CG4598
FBgn0025700	CG5885
FBgn0032167	CG5853
FBgn0043456	CG4747
FBgn0011584	Trp1
FBgn0005593	RpL7
FBgn0032189	Ripalpha
FBgn0250843	Prosalpha6
FBgn0024320	Npc1a
FBgn0024248	chico
FBgn0026379	Pten
FBgn0032202	REPTOR-BP
FBgn0260749	Utx
FBgn0032208	Ufd4
FBgn0032209	Hand
FBgn0032214	CG4968
FBgn0032213	CG5390
FBgn0019932	SamDC
FBgn0032233	dpr19
FBgn0053303	CG33303
FBgn0267821	da
FBgn0051716	Cnot4
FBgn0005683	pie
FBgn0032252	loh
FBgn0266915	CR45375
FBgn0051719	RluA-1
FBgn0032261	CG6094
FBgn0086347	Myo31DF
FBgn0032295	CG12299
FBgn0032294	Vha16-5
FBgn0053129	CG33129
FBgn0041781	SCAR
FBgn0010612	ATPsynG
FBgn0026147	CG16833
FBgn0000146	aub
FBgn0032330	Samuel
FBgn0261983	l(2)gd1
FBgn0032341	Reps
FBgn0032350	CG6287
FBgn0264442	ab
FBgn0040233	cana
FBgn0032358	Ppt2
FBgn0265071	CR44182
FBgn0263328	CR43409
FBgn0263874	CR43721
FBgn0265794	CR44583
FBgn0265795	CR44584
FBgn0265796	CR44585
FBgn0265797	CR44586
FBgn0000287	salr
FBgn0261648	salm
FBgn0032364	CG4970
FBgn0032363	Dlg5
FBgn0028490	CG31705
FBgn0263386	CG43438
FBgn0020309	crol
FBgn0000588	esc
FBgn0014019	Rh5
FBgn0032399	CG6785
FBgn0032400	CG6770
FBgn0032407	Pex19
FBgn0027081	ThrRS
FBgn0029137	Patsas
FBgn0263234	Phae1
FBgn0015797	Rab6
FBgn0262475	bru2
FBgn0043841	vir-1
FBgn0032428	CG6405
FBgn0020443	eRF3
FBgn0265298	SC35
FBgn0262203	mir-967
FBgn0259176	bun
FBgn0262353	CR43051
FBgn0263458	snoRNA:CG43051-a
FBgn0261709	CR42746
FBgn0265809	CR44598
FBgn0265808	CR44597
FBgn0265807	CR44596
FBgn0265806	CR44595
FBgn0085424	nub
FBgn0032439	Ref2
FBgn0004394	pdm2
FBgn0032451	spict
FBgn0032450	CG5776
FBgn0032456	MRP
FBgn0032455	Pih1D1
FBgn0015399	kek1
FBgn0263598	Vha68-2
FBgn0021796	Tor
FBgn0265262	Vha68-1
FBgn0262160	CG9932
FBgn0024291	Sirt1
FBgn0264546	CG43925
FBgn0032476	CG5439
FBgn0032475	Sfmbt
FBgn0032482	Pect
FBgn0004192	snRNA:U2:34ABb
FBgn0051729	CG31729
FBgn0032513	CG6565
FBgn0032512	Bdp1
FBgn0025724	beta'COP
FBgn0032514	CG9302
FBgn0032521	CG7110
FBgn0032520	CG10859
FBgn0265811	CR44600
FBgn0032524	CG9267
FBgn0023407	B4
FBgn0259984	kuz
FBgn0024846	p38b
FBgn0028540	CG9008
FBgn0001965	Sos
FBgn0032533	CG16888
FBgn0028509	CenG1A
FBgn0266892	CR45352
FBgn0051840	CR31840
FBgn0028875	nAChRalpha5
FBgn0260011	NimC4
FBgn0016930	Dyrk2
FBgn0265940	CR44727
FBgn0265941	CR44728
FBgn0261563	wb
FBgn0265946	CR44733
FBgn0004858	elB
FBgn0265943	CR44730
FBgn0265944	CR44731
FBgn0005771	noc
FBgn0028882	tRNA:Pro-AGG-1-1
FBgn0267257	CR45693
FBgn0053648	CG33648
FBgn0266146	CR44852
FBgn0266148	CR44854
FBgn0266150	CR44856
FBgn0028910	tRNA:Pro-AGG-1-4
FBgn0028911	tRNA:Pro-AGG-1-3
FBgn0000055	Adh
FBgn0000056	Adhr
FBgn0003016	osp
FBgn0028886	CG15279
FBgn0004837	Su(H)
FBgn0000317	ck
FBgn0010422	TfIIS
FBgn0024183	vig
FBgn0045842	yuri
FBgn0028892	CG4161
FBgn0002524	lace
FBgn0266309	CR44974
FBgn0010382	CycE
FBgn0266160	CR44866
FBgn0024734	PRL-1
FBgn0040079	pkaap
FBgn0001994	crp
FBgn0028895	CG17328
FBgn0028375	heix
FBgn0001086	fzy
FBgn0000339	cni
FBgn0000250	cact
FBgn0000307	chif
FBgn0028506	CG4455
FBgn0087041	CG42231
FBgn0028523	CG5888
FBgn0020416	Idgf1
FBgn0020415	Idgf2
FBgn0020414	Idgf3
FBgn0032585	CG4580
FBgn0005677	dac
FBgn0032586	Tpr2
FBgn0032587	CG5953
FBgn0266894	CR45354
FBgn0259735	CG42389
FBgn0284248	Cyt-c-p
FBgn0032600	BuGZ
FBgn0261068	LSm7
FBgn0022213	Cse1
FBgn0051739	AspRS-m
FBgn0051809	CG31809
FBgn0032618	CG31743
FBgn0261671	tweek
FBgn0265542	CR44392
FBgn0040985	CG6115
FBgn0032633	Lrch
FBgn0020503	CLIP-190
FBgn0011274	Dif
FBgn0265582	CR44409
FBgn0032640	Sgt
FBgn0000183	BicD
FBgn0032656	CG5674
FBgn0001301	kel
FBgn0265671	CR44478
FBgn0041184	Socs36E
FBgn0261597	RpS26
FBgn0032683	kon
FBgn0085370	Pde11
FBgn0032688	CG15160
FBgn0032694	MESR3
FBgn0086909	CG31751
FBgn0005617	msl-1
FBgn0032703	CG10343
FBgn0032702	CG10376
FBgn0032705	Grip71
FBgn0025608	Faf2
FBgn0265993	CR44768
FBgn0265994	CR44769
FBgn0032707	CG10348
FBgn0032709	CG15167
FBgn0045852	ham
FBgn0266209	CR44904
FBgn0264362	CG43814
FBgn0264365	CR43817
FBgn0260228	CG42502
FBgn0040992	CG10570
FBgn0032717	CG10600
FBgn0032721	CG10602
FBgn0032720	mRpL13
FBgn0263568	mir-4946
FBgn0003896	tup
FBgn0265952	CR44739
FBgn0032723	ssp3
FBgn0032725	Nedd8
FBgn0265954	CR44741
FBgn0032726	CG10621
FBgn0032728	Tango6
FBgn0015772	Nak
FBgn0032729	L2HGDH
FBgn0086710	RpL30
FBgn0086442	mib2
FBgn0263198	Acn
FBgn0032744	Ttc19
FBgn0032748	CG10492
FBgn0086447	l(2)37Cg
FBgn0010300	brat
FBgn0266312	CR44977
FBgn0010309	pigeon
FBgn0010097	gammaTub37C
FBgn0024245	dnt
FBgn0051798	CG31798
FBgn0032775	CG17544
FBgn0032779	CG16771
FBgn0032780	CG13085
FBgn0041789	Pax
FBgn0284220	Top2
FBgn0032785	CG10026
FBgn0002044	swm
FBgn0032793	CG10189
FBgn0032801	CG10165
FBgn0053116	CG33116
FBgn0041180	Tep4
FBgn0005672	spi
FBgn0027949	msb1l
FBgn0032812	Hakai
FBgn0000464	Lar
FBgn0032819	CG10463
FBgn0032818	CG10628
FBgn0032820	fbp
FBgn0032822	CG10466
FBgn0032821	CdGAPr
FBgn0004811	fs(2)ltoPP43
FBgn0263873	sick
FBgn0045064	bwa
FBgn0263773	fok
FBgn0032846	CG10721
FBgn0032845	CG10747
FBgn0032850	Kua
FBgn0032849	mRpS18B
FBgn0015803	RtGEF
FBgn0011638	La
FBgn0032859	Arpc2
FBgn0032858	CG10949
FBgn0262688	CR43158
FBgn0259936	Uhg3
FBgn0082938	snoRNA:Me28S-C2645a
FBgn0082936	snoRNA:Me28S-C2645c
FBgn0032873	CG2614
FBgn0261787	brun
FBgn0086657	IKKepsilon
FBgn0051678	CG31678
FBgn0032877	CG2617
FBgn0014859	Hr38
FBgn0011202	dia
FBgn0032883	Rhau
FBgn0000251	cad
FBgn0032884	Pomp
FBgn0032886	CG9328
FBgn0032889	CG9331
FBgn0051676	CG31676
FBgn0032901	sky
FBgn0250867	CG42238
FBgn0083972	CG34136
FBgn0032919	CG9253
FBgn0086251	del
FBgn0032921	Mpp6
FBgn0024371	E2f2
FBgn0003930	snRNA:U4:39B
FBgn0032934	CG8679
FBgn0026577	CG8677
FBgn0261239	Hr39
FBgn0032938	CG8671
FBgn0032940	Mondo
FBgn0000370	crc
FBgn0032949	Lamp1
FBgn0032955	CG2201
FBgn0022893	Df31
FBgn0086779	step
FBgn0051612	CG31612
FBgn0003866	tsh
FBgn0032974	CG3651
FBgn0032979	Clamp
FBgn0032986	CG3262
FBgn0264265	CR43765
FBgn0032987	RpL21
FBgn0064225	RpL5
FBgn0040011	Slmap
FBgn0002566	lt
FBgn0000384	cta
FBgn0086683	Spf45
FBgn0039958	CG12567
FBgn0003256	rl
FBgn0058191	CG40191
FBgn0267398	Yeti
FBgn0267861	Maf1
FBgn0085638	CG41378
FBgn0262115	CG17683
FBgn0262116	RNASEK
FBgn0262117	IntS3
FBgn0032997	CG17486
FBgn0040005	CG17883
FBgn0261387	CG17528
FBgn0033000	CG14464
FBgn0033005	CG3107
FBgn0033010	Atf6
FBgn0053554	Nipped-A
FBgn0033015	d4
FBgn0261403	sxc
FBgn0261429	CR42646
FBgn0033021	CG10417
FBgn0039969	Fis1
FBgn0027507	CG1344
FBgn0033029	Not3
FBgn0033033	scaf
FBgn0259979	CG17337
FBgn0259978	vlc
FBgn0267978	ap
FBgn0025693	ZnT41F
FBgn0264959	Src42A
FBgn0000043	Act42A
FBgn0000546	EcR
FBgn0011958	tRNA:Arg-ACG-1-1
FBgn0011891	tRNA:Lys-CTT-1-1
FBgn0011937	tRNA:Asn-GTT-1-2
FBgn0011936	tRNA:Asn-GTT-1-3
FBgn0011932	tRNA:Asn-GTT-1-5
FBgn0011933	tRNA:Asn-GTT-1-4
FBgn0011934	tRNA:Asn-GTT-1-8
FBgn0011935	tRNA:Asn-GTT-1-7
FBgn0263144	bin3
FBgn0033075	Pld
FBgn0086655	jing
FBgn0267744	CR46075
FBgn0262736	Vha16-1
FBgn0042085	Bap170
FBgn0026761	Trap1
FBgn0033079	Fmo-2
FBgn0029131	Debcl
FBgn0284249	Adf1
FBgn0266518	Dpit47
FBgn0033089	CG17266
FBgn0033095	CG3409
FBgn0266525	CG45092
FBgn0027066	Eb1
FBgn0033101	CG9436
FBgn0265058	CR44169
FBgn0265935	coro
FBgn0265137	Spn42Da
FBgn0033117	CG3358
FBgn0011892	tRNA:Lys-CTT-1-6
FBgn0011893	tRNA:Lys-CTT-1-7
FBgn0011894	tRNA:Lys-CTT-1-8
FBgn0033121	Cyp6u1
FBgn0050157	CG30157
FBgn0033122	CG17002
FBgn0022960	vimar
FBgn0050156	CG30156
FBgn0029508	Tsp42Ea
FBgn0050159	CG30159
FBgn0029506	Tsp42Ee
FBgn0033127	Tsp42Ef
FBgn0033134	Tsp42El
FBgn0016032	lbm
FBgn0027558	pgant3
FBgn0003090	pk
FBgn0033153	Gadd45
FBgn0033159	Dscam1
FBgn0283450	Glo1
FBgn0033166	Eaf
FBgn0003460	so
FBgn0265097	CR44202
FBgn0265098	CR44203
FBgn0040513	kappaB-Ras
FBgn0050503	CG30503
FBgn0033178	CG11127
FBgn0033177	CG11141
FBgn0033179	p47
FBgn0010548	Aldh-III
FBgn0259745	wech
FBgn0263240	Coop
FBgn0033183	CG1620
FBgn0033188	Drat
FBgn0264294	Cyt-b5
FBgn0265107	CR44209
FBgn0004133	blow
FBgn0263077	CG43340
FBgn0265637	CR44444
FBgn0050491	CG30491
FBgn0033199	CG17985
FBgn0033212	LRR
FBgn0042135	CG18812
FBgn0050497	CG30497
FBgn0266526	CG45093
FBgn0266577	CR45108
FBgn0002891	mus205
FBgn0001091	Gapdh1
FBgn0033224	Nop17l
FBgn0003317	sax
FBgn0033226	CG1882
FBgn0085390	Dgk
FBgn0015509	Cul1
FBgn0033232	CG12159
FBgn0033241	CG2915
FBgn0033247	Nup44A
FBgn0033246	ACC
FBgn0033248	Dic3
FBgn0263572	mir-4981
FBgn0266805	CR45267
FBgn0025360	Optix
FBgn0263970	CR43724
FBgn0033252	CG12769
FBgn0020279	lig
FBgn0040778	CG17977
FBgn0028563	sut1
FBgn0025469	slv
FBgn0033264	Nup50
FBgn0050372	Asap
FBgn0263593	Lpin
FBgn0010504	kermit
FBgn0053087	LRP1
FBgn0033274	CG14757
FBgn0013726	pnut
FBgn0265303	CR44276
FBgn0261588	pdm3
FBgn0014469	Cyp4e2
FBgn0262316	mir-986
FBgn0267792	rgr
FBgn0033309	CG8735
FBgn0033313	Cirl
FBgn0033312	CG8642
FBgn0033317	CG8635
FBgn0003892	ptc
FBgn0265308	CR44281
FBgn0263120	Acsl
FBgn0086784	stmA
FBgn0004921	Ggamma1
FBgn0033341	MrgBP
FBgn0050349	CG30349
FBgn0284436	CCT8
FBgn0002552	lin
FBgn0033352	PAN2
FBgn0033351	AIMP1
FBgn0027607	CG8230
FBgn0033368	CG13743
FBgn0011746	ana
FBgn0033373	CG8080
FBgn0083124	Uhg4
FBgn0082981	snoRNA:Psi28S-2949
FBgn0033376	CG8777
FBgn0033375	CG8078
FBgn0033377	Pmm45A
FBgn0033378	tsu
FBgn0003612	Su(var)2-10
FBgn0033381	GstE13
FBgn0033382	Hydr1
FBgn0027561	CG18659
FBgn0260972	alc
FBgn0265313	CG44286
FBgn0028955	CG8788
FBgn0050344	CG30344
FBgn0033388	CG8046
FBgn0002567	Rab32
FBgn0033391	CG8026
FBgn0266486	CG45085
FBgn0015561	unpg
FBgn0050343	CG30343
FBgn0020621	Pkn
FBgn0266625	CR45132
FBgn0033402	Myd88
FBgn0016078	wun
FBgn0029092	ced-6
FBgn0259234	Camta
FBgn0266860	CR45321
FBgn0263660	CR43651
FBgn0262447	mir-14
FBgn0266819	CR45281
FBgn0033426	CG1814
FBgn0085436	Not1
FBgn0033428	Updo
FBgn0033427	Smyd4-1
FBgn0285949	RpL31
FBgn0023143	Uba1
FBgn0010316	dap
FBgn0054033	CG34033
FBgn0033446	CG1648
FBgn0033451	CG1665
FBgn0033450	Lsm11
FBgn0285892	tea
FBgn0033463	CG1513
FBgn0011656	Mef2
FBgn0033468	CG1418
FBgn0000606	eve
FBgn0264599	CR43948
FBgn0261014	TER94
FBgn0266863	CR45324
FBgn0022382	Pka-R2
FBgn0040773	COX7C
FBgn0033476	oys
FBgn0262169	magu
FBgn0265343	CR44297
FBgn0033482	CG1371
FBgn0033483	egr
FBgn0263201	scaRNA:MeU1b-A234
FBgn0004907	14-3-3zeta
FBgn0033485	RpLP0-like
FBgn0003071	Pfk
FBgn0033486	dmpd
FBgn0050011	gem
FBgn0033491	CG18011
FBgn0263444	CR43467
FBgn0265512	mlt
FBgn0033494	KCNQ
FBgn0000448	Hr3
FBgn0003660	Syb
FBgn0050009	CR30009
FBgn0033504	CAP
FBgn0033507	CG12909
FBgn0028426	JhI-1
FBgn0053474	CG33474
FBgn0033519	CG11825
FBgn0033520	Prx2540-1
FBgn0262114	RanBPM
FBgn0001122	Galphao
FBgn0261862	whd
FBgn0283521	lola
FBgn0266628	CR45135
FBgn0263102	psq
FBgn0033544	CG7220
FBgn0265345	CR44299
FBgn0053144	CG33144
FBgn0033547	CG12935
FBgn0027499	wde
FBgn0029134	Prosbeta5
FBgn0086898	dgo
FBgn0050015	CG30015
FBgn0050020	CG30020
FBgn0033571	Rpb5
FBgn0040765	luna
FBgn0003396	shn
FBgn0033584	CG7737
FBgn0033607	CG9062
FBgn0033609	Fbl6
FBgn0033624	CG12384
FBgn0033627	CG13204
FBgn0021795	Tapdelta
FBgn0050257	tRNA:Thr-TGT-2-1
FBgn0082585	sprt
FBgn0033633	Smyd4-3
FBgn0266574	tRNA:Thr-TGT-2-4
FBgn0000581	E(Pc)
FBgn0001269	inv
FBgn0000577	en
FBgn0033636	tou
FBgn0264508	CR43907
FBgn0011915	tRNA:Met-CAT-1-1
FBgn0050254	tRNA:Arg-TCT-1-1
FBgn0033648	Ir48b
FBgn0033649	pyr
FBgn0033652	ths
FBgn0033653	CG13192
FBgn0033654	Sobp
FBgn0033661	CG13185
FBgn0284245	eEF1alpha1
FBgn0033663	ERp60
FBgn0015543	snoRNA:Me28S-A1322
FBgn0026573	ADD1
FBgn0033669	PI31
FBgn0004839	otk
FBgn0260012	pds5
FBgn0259985	Mppe
FBgn0027495	Smyd4-4
FBgn0026176	SkpB
FBgn0085261	CG34232
FBgn0023167	SmD3
FBgn0014184	Oda
FBgn0033699	RpS11
FBgn0000253	Cam
FBgn0264501	CR43900
FBgn0264560	garz
FBgn0033713	CG8841
FBgn0050249	tRNA:His-GTG-1-1
FBgn0050250	tRNA:His-GTG-1-2
FBgn0033715	CG8490
FBgn0050251	tRNA:His-GTG-1-3
FBgn0011878	tRNA:His-GTG-1-4
FBgn0011877	tRNA:His-GTG-2-1Psi
FBgn0266111	ana3
FBgn0033717	CG8839
FBgn0033724	CG8501
FBgn0050051	Tmem18
FBgn0033738	DUBAI
FBgn0010238	Lac
FBgn0033741	CG8545
FBgn0033740	dgt5
FBgn0033744	Dh44-R2
FBgn0033749	achi
FBgn0050055	CR30055
FBgn0022764	Sin3A
FBgn0027356	Amph
FBgn0266817	CR45279
FBgn0011604	Iswi
FBgn0061359	CG33671
FBgn0061360	CG33672
FBgn0033762	ZnT49B
FBgn0033761	CG8778
FBgn0261673	nemy
FBgn0261625	GLS
FBgn0261545	CG42663
FBgn0026741	mRpL18
FBgn0026619	Taz
FBgn0003326	sca
FBgn0033777	CG17574
FBgn0263446	CR43469
FBgn0002069	AspRS
FBgn0013305	Nmda1
FBgn0003975	vg
FBgn0266634	CR45141
FBgn0265654	CR44461
FBgn0033782	sug
FBgn0033785	Sans
FBgn0033784	SCCRO3
FBgn0004512	Mdr49
FBgn0005624	Psc
FBgn0265427	CR44339
FBgn0053798	CG33798
FBgn0265623	Su(z)2
FBgn0263998	Ack-like
FBgn0085468	ND-MWFE
FBgn0020370	TppII
FBgn0033799	GLaz
FBgn0053182	Kdm4B
FBgn0011763	Dp
FBgn0043010	Fsn
FBgn0033813	fsd
FBgn0033812	Pex13
FBgn0052843	Dh31-R
FBgn0265104	CR44206
FBgn0011882	tRNA:Ile-AAT-1-4
FBgn0011883	tRNA:Ile-AAT-1-5
FBgn0011881	tRNA:Ile-AAT-1-3
FBgn0011909	tRNA:Leu-CAA-2-1
FBgn0011910	tRNA:Leu-CAA-1-1
FBgn0050065	CG30065
FBgn0086757	cbs
FBgn0013765	cnn
FBgn0000119	arr
FBgn0033844	bbc
FBgn0033845	mars
FBgn0004638	drk
FBgn0011896	tRNA:Lys-CTT-1-10
FBgn0033853	CG6145
FBgn0263472	snoRNA:2R:9445205
FBgn0263459	snoRNA:2R:9445410
FBgn0265497	CR44366
FBgn0033871	CG13339
FBgn0000662	fl(2)d
FBgn0033872	CG6329
FBgn0050484	CG30484
FBgn0033876	Syngr
FBgn0265498	CR44367
FBgn0033879	CG6543
FBgn0013733	shot
FBgn0050481	mRpL53
FBgn0053155	CG33155
FBgn0262739	AGO1
FBgn0013770	Cp1
FBgn0261975	CG42806
FBgn0275436	PheRS-m
FBgn0033889	CG6701
FBgn0020620	RN-tre
FBgn0002643	mam
FBgn0040752	Prosap
FBgn0033906	CG8331
FBgn0265499	CR44368
FBgn0000289	cg
FBgn0033907	mRpS16
FBgn0050069	CG30069
FBgn0005613	Sox15
FBgn0033912	RpS23
FBgn0033913	CG8468
FBgn0033918	CG8531
FBgn0001220	Hsc70-5
FBgn0027538	beta4GalNAcTA
FBgn0033919	CG8547
FBgn0261269	conv
FBgn0261270	SelD
FBgn0263397	Ih
FBgn0085408	Shroom
FBgn0033926	Arc1
FBgn0033928	Arc2
FBgn0033927	CR10102
FBgn0033935	Sin1
FBgn0033934	CG17385
FBgn0284250	Oaz
FBgn0265655	CR44462
FBgn0261823	Asx
FBgn0024698	Cpsf160
FBgn0265974	ttv
FBgn0010638	Sec61beta
FBgn0026427	Su(var)2-HP2
FBgn0083123	Uhg5
FBgn0082951	snoRNA:Me18S-C1366
FBgn0033948	CG12863
FBgn0082940	snoRNA:Me28S-C3227a
FBgn0082939	snoRNA:Me28S-C3227b
FBgn0082919	snoRNA:Or-CD4
FBgn0033951	CG10139
FBgn0266723	Trs31
FBgn0001319	kn
FBgn0033971	CG10209
FBgn0033973	HPS1
FBgn0033972	Ciao1
FBgn0015714	Cyp6a17
FBgn0033980	Cyp6a20
FBgn0033982	Cyp317a1
FBgn0027596	Kank
FBgn0261854	aPKC
FBgn0033987	ckn
FBgn0050241	tRNA:Leu-AAG-1-1
FBgn0015371	chn
FBgn0033994	CG7544
FBgn0033993	CG8089
FBgn0033998	row
FBgn0034000	CG11808
FBgn0034001	mRpL41
FBgn0003328	scb
FBgn0265194	Trpm
FBgn0013750	Arf51F
FBgn0034013	unc-5
FBgn0265651	CR44458
FBgn0011660	Pms2
FBgn0026370	SRPK
FBgn0000996	dup
FBgn0034021	CG8180
FBgn0034025	GalNAc-T1
FBgn0050466	CG30466
FBgn0024754	Flo1
FBgn0260429	CG42524
FBgn0023441	fus
FBgn0266636	CR45143
FBgn0050089	CG30089
FBgn0265991	Zasp52
FBgn0034046	tun
FBgn0264089	sli
FBgn0034049	bdg
FBgn0265045	Strn-Mlck
FBgn0034057	CG8314
FBgn0034060	CG8370
FBgn0020236	ATPCL
FBgn0034065	Rrp42
FBgn0010590	Prosbeta1
FBgn0034067	CG8399
FBgn0083983	mRpL34
FBgn0034072	Dg
FBgn0014020	Rho1
FBgn0034073	CG8414
FBgn0034075	Asph
FBgn0265605	Ric
FBgn0086676	spin
FBgn0001124	Got1
FBgn0050094	CG30094
FBgn0027091	CysRS
FBgn0034083	lbk
FBgn0034081	CG10731
FBgn0015754	Lis-1
FBgn0034087	clu
FBgn0262026	CG42837
FBgn0265178	CG44243
FBgn0034091	mrj
FBgn0028424	JhI-26
FBgn0050099	CG30099
FBgn0034110	Atg9
FBgn0034109	CG7747
FBgn0010611	Hmgs
FBgn0011260	Sema2a
FBgn0034135	Syn2
FBgn0034139	CG4927
FBgn0034138	RpS15
FBgn0016131	Cdk4
FBgn0003274	RpLP2
FBgn0034141	CG8311
FBgn0034142	CG8306
FBgn0024315	Picot
FBgn0050463	CG30463
FBgn0013763	Idgf6
FBgn0011743	Arp53D
FBgn0010213	Sod2
FBgn0034158	CG5522
FBgn0263659	CR43650
FBgn0026533	Dek
FBgn0263462	snoRNA:Dek-a
FBgn0034179	CG6805
FBgn0026402	NiPp1
FBgn0023172	RhoGEF2
FBgn0265540	CR44390
FBgn0026721	fat-spondin
FBgn0034187	CG6967
FBgn0034186	CG8950
FBgn0010226	GstS1
FBgn0050456	CG30456
FBgn0034199	Gbp1
FBgn0262563	CG43103
FBgn0050235	tRNA:Leu-AAG-1-3
FBgn0065047	snoRNA:U3:54Ab
FBgn0265487	mbl
FBgn0011879	tRNA:Ala-TGC-2-1
FBgn0050232	tRNA:Ala-TGC-1-1
FBgn0022029	l(2)k01209
FBgn0034215	Mtap
FBgn0034214	CG6550
FBgn0028956	mthl3
FBgn0028953	CG14478
FBgn0022987	qkr54B
FBgn0034223	Tes
FBgn0034225	veil
FBgn0034237	eIF3b
FBgn0034240	MESR4
FBgn0010409	RpL18A
FBgn0029079	icln
FBgn0034249	RhoGAP54D
FBgn0029006	Smurf
FBgn0082922	snoRNA:Or-aca4
FBgn0016059	Sema1b
FBgn0034261	HPS4
FBgn0027872	rdgBbeta
FBgn0028494	CG6424
FBgn0034266	CG4975
FBgn0034267	CG4984
FBgn0034265	Snx16
FBgn0034269	CG6406
FBgn0027572	CG5009
FBgn0265589	CR44416
FBgn0034277	OstDelta
FBgn0026316	Ubc10
FBgn0028743	Dhit
FBgn0259211	grh
FBgn0015522	olf186-M
FBgn0041585	olf186-F
FBgn0265590	CR44417
FBgn0034282	Mapmodulin
FBgn0034300	CG5098
FBgn0034299	CG5757
FBgn0003520	stau
FBgn0265297	pAbp
FBgn0062440	EMRE
FBgn0000057	adp
FBgn0034304	CG5742
FBgn0034307	CG10914
FBgn0022238	lolal
FBgn0034308	CG10915
FBgn0027836	Dgp-1
FBgn0266854	CR45315
FBgn0034314	nopo
FBgn0034313	CG5726
FBgn0034315	CG5721
FBgn0034321	CG14502
FBgn0285917	sbb
FBgn0034324	CG18538
FBgn0063494	GstE6
FBgn0027835	Dp1
FBgn0013983	imd
FBgn0261477	slim
FBgn0034350	CG5189
FBgn0050120	CG30120
FBgn0034354	GstE11
FBgn0034356	CG10924
FBgn0003067	Pepck
FBgn0266488	CG45087
FBgn0050115	GEFmeso
FBgn0034368	CG5482
FBgn0050227	tRNA:Trp-CCA-2-2
FBgn0050122	CG30122
FBgn0011868	tRNA:Gly-GCC-1-9
FBgn0034371	SP2637
FBgn0023214	edl
FBgn0262103	Sik3
FBgn0050229	tRNA:Leu-AAG-1-4
FBgn0034389	Mctp
FBgn0264679	CR43964
FBgn0034392	MFS15
FBgn0010651	MFS14
FBgn0034396	CG15097
FBgn0034399	CG15083
FBgn0034398	CG15098
FBgn0010053	Jheh1
FBgn0034405	Jheh2
FBgn0014269	prod
FBgn0267351	Topors
FBgn0034419	CG15111
FBgn0034418	CG15118
FBgn0000578	ena
FBgn0263290	CR43399
FBgn0034420	CG10737
FBgn0263395	hppy
FBgn0010434	cora
FBgn0034423	tbrd-2
FBgn0003254	rib
FBgn0265614	CR44432
FBgn0013954	FK506-bp2
FBgn0264753	Rgk1
FBgn0034436	CG11961
FBgn0028981	tRNA:Ser-CGA-1-4
FBgn0050225	tRNA:Val-AAC-2-1
FBgn0263464	snoRNA:hts-a
FBgn0040273	Spt5
FBgn0020440	Fak
FBgn0013325	RpL11
FBgn0266711	EloC
FBgn0284243	betaTub56D
FBgn0034447	CG7744
FBgn0002716	mei-W68
FBgn0260934	par-1
FBgn0261456	hpo
FBgn0003435	sm
FBgn0015949	hrg
FBgn0050218	tRNA:iMet-CAT-1-2
FBgn0011850	tRNA:Glu-TTC-1-4
FBgn0065076	snoRNA:185
FBgn0011849	tRNA:Glu-TTC-1-5
FBgn0011848	tRNA:Glu-TTC-1-6
FBgn0050454	tRNA:Glu-CTC-2-1
FBgn0034476	Toll-7
FBgn0053538	tRNA:Arg-CCT-1-3
FBgn0050212	tRNA:Arg-CCT-1-2
FBgn0265843	CR44632
FBgn0004364	18w
FBgn0265846	CR44635
FBgn0265845	CR44634
FBgn0265847	CR44636
FBgn0034488	CG11208
FBgn0005655	PCNA
FBgn0034498	CG16868
FBgn0034501	CG13868
FBgn0027529	tapas
FBgn0034527	CG9945
FBgn0050147	Hil
FBgn0034529	FAM21
FBgn0034528	CG11180
FBgn0034542	Fem-1
FBgn0034543	galla-1
FBgn0000615	exu
FBgn0016984	sktl
FBgn0262690	CR43160
FBgn0015524	otp
FBgn0020617	Rx
FBgn0261394	Prosalpha3
FBgn0034569	dgt3
FBgn0034570	CG10543
FBgn0034572	CG9346
FBgn0001133	grau
FBgn0034577	cpa
FBgn0003748	Treh
FBgn0034583	CG10527
FBgn0021872	Xbp1
FBgn0050208	tRNA:Trp-CCA-2-4
FBgn0011871	tRNA:Gly-GCC-1-12
FBgn0003162	Pu
FBgn0034601	CG4286
FBgn0003891	tud
FBgn0034602	Lapsyn
FBgn0265191	Glycogenin
FBgn0265180	CG44245
FBgn0050392	CG30392
FBgn0016726	RpL29
FBgn0050390	Sgf29
FBgn0261554	CG42672
FBgn0034614	CG9752
FBgn0020306	dom
FBgn0050394	CG30394
FBgn0000395	cv-2
FBgn0010415	Sdc
FBgn0026369	Sara
FBgn0010470	Fkbp14
FBgn0043070	MESK2
FBgn0034631	TAF1C-like
FBgn0003731	Egfr
FBgn0034636	twz
FBgn0034638	CG10433
FBgn0016641	PTP-ER
FBgn0034643	CG10321
FBgn0034644	CG10082
FBgn0034647	pirk
FBgn0034654	eIF3k
FBgn0260222	CG42496
FBgn0050290	Ppcdc
FBgn0027360	Tim10
FBgn0260223	CG42497
FBgn0004362	HmgD
FBgn0010228	HmgZ
FBgn0265962	CR44749
FBgn0050406	tRNA:Gly-TCC-2-2
FBgn0034674	CG9304
FBgn0085399	CG34370
FBgn0265192	Snp
FBgn0034684	CG13501
FBgn0243516	Vrp1
FBgn0029147	NtR
FBgn0034697	GM130
FBgn0000008	a
FBgn0086027	snoRNA:Or-CD1
FBgn0025186	ari-2
FBgn0034716	Oatp58Dc
FBgn0265976	CR44755
FBgn0020307	dve
FBgn0034718	wdp
FBgn0013272	Gp150
FBgn0034720	Liprin-gamma
FBgn0034722	Rtf1
FBgn0265980	CR44759
FBgn0003175	px
FBgn0034736	gas
FBgn0034737	CG11362
FBgn0034743	RpS16
FBgn0034753	CG2852
FBgn0034763	RYBP
FBgn0265982	CR44761
FBgn0265983	CR44762
FBgn0265984	CR44763
FBgn0020257	Ppa
FBgn0005631	robo1
FBgn0011211	blw
FBgn0000405	CycB
FBgn0010078	RpL23
FBgn0034786	CG13531
FBgn0034793	asrij
FBgn0034792	YME1L
FBgn0034795	MED23
FBgn0267823	Gmer
FBgn0034800	CG3788
FBgn0034803	CG9849
FBgn0034802	CNBP
FBgn0261584	CG42694
FBgn0034804	CG3831
FBgn0034808	CG9896
FBgn0261705	CG42741
FBgn0003900	twi
FBgn0021979	l(2)k09913
FBgn0050202	tRNA:Ser-TGA-2-1
FBgn0050201	tRNA:Ser-TGA-1-1
FBgn0034816	CG3085
FBgn0003062	Fib
FBgn0085453	CG34424
FBgn0265053	CR44168
FBgn0034854	Golgin245
FBgn0266011	CR44784
FBgn0040660	CG13551
FBgn0034861	CG9815
FBgn0034877	levy
FBgn0034876	wmd
FBgn0015903	apt
FBgn0260455	CG10332
FBgn0067903	IM18
FBgn0034885	Eglp4
FBgn0004795	retn
FBgn0266646	CR45153
FBgn0266377	Pde8
FBgn0034893	mRpL43
FBgn0050183	CG30183
FBgn0034897	Sesn
FBgn0266864	CR45325
FBgn0000562	egl
FBgn0034902	CG5532
FBgn0034908	CG5543
FBgn0010278	Ssrp
FBgn0266040	CR44805
FBgn0086659	snoRNA:Psi18S-176
FBgn0034918	Pym
FBgn0004581	bgcn
FBgn0025335	CG4585
FBgn0025352	Thiolase
FBgn0011236	ken
FBgn0263667	Lpt
FBgn0034925	CG5339
FBgn0015268	Nap1
FBgn0001123	Galphas
FBgn0029105	alpha-Catr
FBgn0034940	CG16787
FBgn0020764	Alas
FBgn0005612	Sox14
FBgn0034950	Pask
FBgn0283509	Phm
FBgn0034962	MAN1
FBgn0013764	Chi
FBgn0011726	tsr
FBgn0285952	eEF5
FBgn0034968	RpL12
FBgn0034971	CG3209
FBgn0034970	yki
FBgn0034975	enok
FBgn0041706	CG3253
FBgn0034976	CG4049
FBgn0021875	Zfrp8
FBgn0041582	tamo
FBgn0015544	spag
FBgn0260775	DnaJ-60
FBgn0260770	CG42568
FBgn0266083	ocm
FBgn0034997	CG3376
FBgn0005636	nvy
FBgn0034999	CG3394
FBgn0263546	mir-4985
FBgn0003888	betaTub60D
FBgn0004101	bs
FBgn0266046	CR44811
FBgn0035000	CG13578
FBgn0002787	Rpn8
FBgn0035001	Slik
FBgn0050169	Brca2
FBgn0035016	CG4612
FBgn0035020	CG13585
FBgn0035023	ITP
FBgn0035033	CG3548
FBgn0035032	ATPsynF
FBgn0035039	Adck
FBgn0035040	CG4741
FBgn0015040	Cyp9c1
FBgn0035049	Mmp1
FBgn0050421	Usp15-31
FBgn0027590	GstE12
FBgn0041205	key
FBgn0262902	CR43257
FBgn0015801	Reg-5
FBgn0000157	Dll
FBgn0266087	CR44829
FBgn0085434	NaCP60E
FBgn0066084	RpL41
FBgn0060296	pain
FBgn0035082	CG2811
FBgn0035083	Tina-1
FBgn0035085	CG3770
FBgn0035084	CG15861
FBgn0035087	CG2765
FBgn0265434	zip
FBgn0004055	uzip
FBgn0001148	gsb
FBgn0001147	gsb-n
FBgn0050198	tRNA:Ala-CGC-1-1
FBgn0050199	tRNA:Ala-CGC-1-2
FBgn0050200	tRNA:Ala-CGC-1-3
FBgn0004919	gol
FBgn0050430	CG30430
FBgn0266129	lov
FBgn0262566	CG43106
FBgn0054038	CG34038
FBgn0001325	Kr
FBgn0050428	CG30428
FBgn0035094	CG9380
FBgn0020386	Pdk1
FBgn0267455	CR45805
FBgn0035101	p130CAS
FBgn0035111	Dis3l2
FBgn0035110	thoc7
FBgn0000541	E(bx)
FBgn0035120	wac
FBgn0024806	DIP2
FBgn0029002	miple2
FBgn0004373	fwd
FBgn0035132	mthl10
FBgn0262139	trh
FBgn0264700	CR43969
FBgn0266927	CR45378
FBgn0035139	CG13891
FBgn0065092	snmRNA:438
FBgn0001316	klar
FBgn0266593	CR45118
FBgn0035142	Hipk
FBgn0035141	Cypl
FBgn0035144	Kah
FBgn0016715	Reg-2
FBgn0261636	CR42719
FBgn0263042	CG43337
FBgn0263039	CR43334
FBgn0035153	ebd1
FBgn0035159	CG13896
FBgn0000575	emc
FBgn0052480	tRNA:Ile-TAT-1-1
FBgn0264475	CR43883
FBgn0035165	CG13887
FBgn0035164	CG13901
FBgn0052479	Usp10
FBgn0024277	trio
FBgn0004870	bab1
FBgn0025525	bab2
FBgn0264272	mwh
FBgn0262937	Rabex-5
FBgn0010246	Myo61F
FBgn0266676	CR45166
FBgn0010786	l(3)02640
FBgn0035211	CG2211
FBgn0011854	tRNA:Glu-CTC-3-8
FBgn0011855	tRNA:Glu-CTC-3-9
FBgn0004635	rho
FBgn0263839	CR43701
FBgn0086670	snoRNA:Psi28S-2622
FBgn0043458	CG12084
FBgn0035229	pns
FBgn0035228	CG12091
FBgn0041342	Pcyt1
FBgn0052313	CG32313
FBgn0035237	CG13917
FBgn0035238	CG12104
FBgn0035249	CG17249
FBgn0026372	RpL23A
FBgn0035260	CG7991
FBgn0027594	drpr
FBgn0035266	Gk2
FBgn0035283	CG12024
FBgn0004636	Rap1
FBgn0035285	CG12025
FBgn0042712	HBS1
FBgn0052312	tRNA:Cys-GCA-2-1
FBgn0052311	zormin
FBgn0026593	CG5707
FBgn0052301	CG32301
FBgn0035323	CG13807
FBgn0015360	oxt
FBgn0000543	ecd
FBgn0052303	tRNA:Cys-GCA-3-1
FBgn0266696	Svil
FBgn0261858	CG42787
FBgn0052299	CG32299
FBgn0035344	Cyp4d20
FBgn0035346	CG1146
FBgn0010905	Spn
FBgn0010909	msn
FBgn0261602	RpL8
FBgn0016794	dos
FBgn0035355	CG16985
FBgn0028504	CG12182
FBgn0035357	MEP-1
FBgn0052296	Mrtf
FBgn0044452	Atg2
FBgn0035372	CG12093
FBgn0263392	Tet
FBgn0035388	CG2162
FBgn0040308	Jafrac2
FBgn0052484	Sk2
FBgn0035390	scramb2
FBgn0035397	CG11486
FBgn0266918	CG32486
FBgn0003938	snRNA:U5:63BC
FBgn0052288	tRNA:Cys-GCA-1-1
FBgn0052289	tRNA:Cys-GCA-1-2
FBgn0052287	tRNA:Cys-GCA-1-3
FBgn0052285	tRNA:Lys-CTT-1-12
FBgn0052272	tRNA:Lys-CTT-1-13
FBgn0263108	BtbVII
FBgn0035402	Usp5
FBgn0283724	Girdin
FBgn0035410	CG14964
FBgn0035416	gry
FBgn0047135	CG32276
FBgn0035421	CG12034
FBgn0035423	eIF1
FBgn0035422	RpL28
FBgn0035424	CG11505
FBgn0035425	CG17746
FBgn0263617	CR43626
FBgn0262368	mir-282
FBgn0035438	PHGPx
FBgn0035437	Strip
FBgn0004167	kst
FBgn0035445	Ids
FBgn0262260	mir-2282
FBgn0014388	sty
FBgn0026259	eIF5B
FBgn0005640	Eip63E
FBgn0267470	CR45820
FBgn0035452	CG10359
FBgn0052264	CG32264
FBgn0004888	Scsalpha
FBgn0013751	Awh
FBgn0026592	Fie
FBgn0266971	CR45422
FBgn0083987	snRNA:U11
FBgn0003943	Ubi-p63E
FBgn0035471	Sc2
FBgn0035473	mge
FBgn0004895	FoxL1
FBgn0024179	wit
FBgn0035496	CG14990
FBgn0035497	CG14995
FBgn0035498	Fit1
FBgn0028484	Ack
FBgn0035499	Chd64
FBgn0003206	Ras64B
FBgn0004574	Rop
FBgn0261274	Ero1L
FBgn0001257	ImpL2
FBgn0035524	CG11583
FBgn0052251	Claspin
FBgn0035533	Cip4
FBgn0035539	slow
FBgn0035540	Syx17
FBgn0035542	DOR
FBgn0262733	Src64B
FBgn0015805	HDAC1
FBgn0266987	CR45438
FBgn0262870	axo
FBgn0027085	LeuRS-m
FBgn0261797	Dhc64C
FBgn0035578	CG13707
FBgn0010747	Srp54k
FBgn0263831	Gen
FBgn0052423	shep
FBgn0011986	tRNA:Ser-AGA-2-5
FBgn0016031	lama
FBgn0052420	tRNA:Val-TAC-1-1
FBgn0052421	tRNA:Val-TAC-1-2
FBgn0004380	Klp64D
FBgn0035600	Cyt-c1
FBgn0035601	Uev1A
FBgn0035608	blanks
FBgn0015766	Msr-110
FBgn0035617	l(3)psg2
FBgn0035624	Eaf6
FBgn0016756	Usp47
FBgn0035631	Txl
FBgn0035630	CG10576
FBgn0260936	scny
FBgn0035640	mad2
FBgn0003984	vn
FBgn0052412	QC
FBgn0052407	CG32407
FBgn0053523	CG33523
FBgn0002638	Rcc1
FBgn0267667	CR46005
FBgn0035689	CG7376
FBgn0035688	CG10289
FBgn0262985	CG43293
FBgn0022699	D19B
FBgn0035691	CG7386
FBgn0022935	D19A
FBgn0024921	Tnpo
FBgn0035692	Sf3b6
FBgn0002526	LanA
FBgn0001258	ImpL3
FBgn0265715	CR44522
FBgn0042185	MCU
FBgn0035707	CG8368
FBgn0024177	zpg
FBgn0035708	CG8398
FBgn0261934	dikar
FBgn0035713	velo
FBgn0035715	CG10103
FBgn0086680	vvl
FBgn0266590	CR45115
FBgn0266965	CR45416
FBgn0266964	CR45415
FBgn0266963	CR45414
FBgn0266961	CR45412
FBgn0035719	tow
FBgn0261445	sgl
FBgn0001104	Galphai
FBgn0045759	bin
FBgn0267662	CR46000
FBgn0250849	CG32388
FBgn0263387	CG43439
FBgn0260660	Mp
FBgn0012058	Cdc27
FBgn0035762	Rint1
FBgn0035761	RhoGEF4
FBgn0259203	CG42307
FBgn0002909	mus312
FBgn0035763	CG8602
FBgn0264302	CG43780
FBgn0264303	CG43781
FBgn0011640	lark
FBgn0035766	eco
FBgn0035767	Cln7
FBgn0019662	qm
FBgn0035769	CTCF
FBgn0035771	Sec63
FBgn0035770	pst
FBgn0035772	Sh3beta
FBgn0082598	akirin
FBgn0016983	smid
FBgn0052380	SMSr
FBgn0259935	CG42458
FBgn0014011	Rac2
FBgn0035793	CG7546
FBgn0035802	Pura
FBgn0035805	CG7506
FBgn0261788	Ank2
FBgn0035811	CG12262
FBgn0001208	Hn
FBgn0052369	CG32369
FBgn0016694	Pdp1
FBgn0035824	CG8281
FBgn0003041	pbl
FBgn0052368	CG32368
FBgn0035825	CG8111
FBgn0041156	exex
FBgn0264472	CG43880
FBgn0011817	nmo
FBgn0035831	CG8038
FBgn0026263	bip1
FBgn0052358	tRNA:Leu-CAG-1-2
FBgn0052359	tRNA:Leu-CAG-1-3
FBgn0052360	tRNA:Leu-CAG-1-4
FBgn0262579	Ect4
FBgn0052361	tRNA:Leu-CAG-1-5
FBgn0052362	tRNA:Leu-CAG-1-6
FBgn0026252	msk
FBgn0262716	Arp3
FBgn0010350	CdsA
FBgn0029113	Uba2
FBgn0002899	mus301
FBgn0035842	CG7504
FBgn0040290	RecQ4
FBgn0035850	Atg18a
FBgn0035849	ERR
FBgn0035854	CG8005
FBgn0035853	UbcE2M
FBgn0263219	Dscam4
FBgn0035861	CG7213
FBgn0035867	CG13671
FBgn0035866	Arl5
FBgn0035872	CG7185
FBgn0035876	Pex2
FBgn0035879	GAPcenA
FBgn0035878	CG7182
FBgn0001248	Idh
FBgn0020224	Cbl
FBgn0263352	Unr
FBgn0010825	Gug
FBgn0035896	CG6983
FBgn0262719	CG43163
FBgn0260442	rhea
FBgn0262508	CG43078
FBgn0035911	CG6638
FBgn0017579	RpL14
FBgn0017430	Nelf-E
FBgn0017429	CG5989
FBgn0001168	h
FBgn0265719	CR44526
FBgn0266084	Fhos
FBgn0263930	dally
FBgn0267473	CR45823
FBgn0035936	Tsp66E
FBgn0266757	mfr
FBgn0264305	CG43783
FBgn0264307	orb2
FBgn0040321	GNBP3
FBgn0035945	CG5026
FBgn0086706	pix
FBgn0263199	Galk
FBgn0016070	smg
FBgn0035953	CG5087
FBgn0035954	Doc3
FBgn0035955	CG5194
FBgn0035956	Doc2
FBgn0028789	Doc1
FBgn0035957	CG5144
FBgn0000116	Argk
FBgn0035959	CG4911
FBgn0043806	CG32032
FBgn0011206	bol
FBgn0035964	Dhpr
FBgn0035968	Slc45-1
FBgn0035975	PGRP-LA
FBgn0035976	PGRP-LC
FBgn0035977	PGRP-LF
FBgn0035978	UGP
FBgn0035981	CG4452
FBgn0004379	Klp67A
FBgn0001223	Hsp22
FBgn0001225	Hsp26
FBgn0001227	Hsp67Ba
FBgn0001224	Hsp23
FBgn0001226	Hsp27
FBgn0015218	eIF4E1
FBgn0035987	CG3689
FBgn0035986	CG4022
FBgn0015296	Shc
FBgn0035989	CG3967
FBgn0040305	MTF-1
FBgn0005533	RpS17
FBgn0260431	CG42526
FBgn0053926	CG33926
FBgn0260859	Bet3
FBgn0035993	Nf-YA
FBgn0035995	CG3529
FBgn0035999	CG3552
FBgn0267533	CR45873
FBgn0035997	phol
FBgn0035998	CG3437
FBgn0036004	Jarid2
FBgn0011327	Uch-L5
FBgn0036007	path
FBgn0267534	CR45874
FBgn0036008	CG3408
FBgn0267348	LanB2
FBgn0016081	fry
FBgn0267454	CR45804
FBgn0036030	CG6767
FBgn0045823	vsg
FBgn0040475	SH3PX1
FBgn0065081	snmRNA:838
FBgn0036039	Naa60
FBgn0259163	CG42268
FBgn0036043	CG8177
FBgn0004390	RasGAP1
FBgn0025866	CalpB
FBgn0026404	Dronc
FBgn0036062	CG6685
FBgn0052056	scramb1
FBgn0265734	CR44541
FBgn0267668	CR46006
FBgn0265736	CR44543
FBgn0052062	Rbfox1
FBgn0052066	CG32066
FBgn0010762	simj
FBgn0262890	CG43245
FBgn0265737	CR44544
FBgn0026160	tna
FBgn0036105	Blos4
FBgn0036104	CG6418
FBgn0027615	CG6404
FBgn0036111	Aps
FBgn0266784	CR45249
FBgn0086077	snoRNA:Me18S-G962
FBgn0013469	klu
FBgn0036121	CG6310
FBgn0263241	Mocs1
FBgn0083068	CG33947
FBgn0036125	Iyd
FBgn0261112	APP-BP1
FBgn0036126	Irbp18
FBgn0036134	FoxK
FBgn0036135	mRpL2
FBgn0260795	NaPi-III
FBgn0036136	Ufd1-like
FBgn0036144	GlcAT-P
FBgn0265924	CR44713
FBgn0265925	CR44714
FBgn0041094	scyl
FBgn0265931	CR44720
FBgn0266953	CR45404
FBgn0036152	CG6175
FBgn0265933	CR44722
FBgn0265932	CR44721
FBgn0265934	CR44723
FBgn0266786	CR45251
FBgn0266396	CR45036
FBgn0036155	CG6163
FBgn0265470	CR44363
FBgn0036165	chrb
FBgn0259481	Mob2
FBgn0036173	CG7394
FBgn0053489	CG33489
FBgn0086254	CG6084
FBgn0015828	TfIIEalpha
FBgn0036191	Sugb
FBgn0036194	CG11652
FBgn0261353	Ccdc56
FBgn0261381	mtTFB1
FBgn0036196	CG11658
FBgn0036202	CG6024
FBgn0004381	Klp68D
FBgn0036211	CG5946
FBgn0036213	RpL10Ab
FBgn0083015	snoRNA:Psi18S-920
FBgn0036212	CG11597
FBgn0000404	CycA
FBgn0036240	CG6928
FBgn0036239	Pop2
FBgn0041096	rols
FBgn0284221	Sema5c
FBgn0022959	yps
FBgn0046296	CG11534
FBgn0011455	ND-SGDH
FBgn0013997	Nrx-IV
FBgn0036273	INPP5E
FBgn0036272	CG4300
FBgn0036277	CG10418
FBgn0036279	Ncc69
FBgn0052103	CG32103
FBgn0036285	toe
FBgn0000625	eyg
FBgn0052102	CG32102
FBgn0036288	CG10660
FBgn0264848	vih
FBgn0036292	CG10646
FBgn0041775	tral
FBgn0002466	sti
FBgn0266678	CR45168
FBgn0004926	eIF2beta
FBgn0036300	Pmm2
FBgn0036302	sowah
FBgn0015904	ara
FBgn0015919	caup
FBgn0052111	CR32111
FBgn0265746	CR44553
FBgn0265745	CR44552
FBgn0263379	CR43431
FBgn0014343	mirr
FBgn0014007	Ptp69D
FBgn0261933	SmD1
FBgn0036305	CG10984
FBgn0010235	Klc
[truncated: 2,163 more rows]

## Sheet: TBPH_&_Lilli_peak_genes
gene_name	gene_symbol
FBgn0031213	galectin
FBgn0003963	ush
FBgn0031263	Tspo
FBgn0016926	Pino
FBgn0002543	robo2
FBgn0000097	aop
FBgn0014010	Rab5
FBgn0011818	oaf
FBgn0264978	Slh
FBgn0250906	Pgk
FBgn0031453	Bacc
FBgn0000721	for
FBgn0026319	Traf4
FBgn0285948	RpL27A
FBgn0016076	vri
FBgn0031736	CG11030
FBgn0000308	chic
FBgn0001941	ifc
FBgn0259714	DIP-epsilon
FBgn0031820	Daxx
FBgn0086357	Sec61alpha
FBgn0267019	CR45463
FBgn0028990	Spn27A
FBgn0264895	RapGAP1
FBgn0031951	r2d2
FBgn0031950	Herp
FBgn0261800	LanB1
FBgn0031969	pes
FBgn0031998	SLC5A11
FBgn0004868	Gdi
FBgn0032261	CG6094
FBgn0086347	Myo31DF
FBgn0032295	CG12299
FBgn0032294	Vha16-5
FBgn0020443	eRF3
FBgn0261709	CR42746
FBgn0263598	Vha68-2
FBgn0024291	Sirt1
FBgn0032475	Sfmbt
FBgn0004192	snRNA:U2:34ABb
FBgn0028540	CG9008
FBgn0016930	Dyrk2
FBgn0003016	osp
FBgn0259735	CG42389
FBgn0032633	Lrch
FBgn0011274	Dif
FBgn0265582	CR44409
FBgn0086447	l(2)37Cg
FBgn0010300	brat
FBgn0015803	RtGEF
FBgn0032889	CG9331
FBgn0000546	EcR
FBgn0011932	tRNA:Asn-GTT-1-5
FBgn0011933	tRNA:Asn-GTT-1-4
FBgn0027066	Eb1
FBgn0029506	Tsp42Ee
FBgn0033159	Dscam1
FBgn0033179	p47
FBgn0042135	CG18812
FBgn0261588	pdm3
FBgn0020621	Pkn
FBgn0029092	ced-6
FBgn0263660	CR43651
FBgn0261862	whd
FBgn0283521	lola
FBgn0266628	CR45135
FBgn0033699	RpS11
FBgn0050249	tRNA:His-GTG-1-1
FBgn0050250	tRNA:His-GTG-1-2
FBgn0033715	CG8490
FBgn0050251	tRNA:His-GTG-1-3
FBgn0010238	Lac
FBgn0050055	CR30055
FBgn0027356	Amph
FBgn0266817	CR45279
FBgn0005624	Psc
FBgn0265623	Su(z)2
FBgn0265498	CR44367
FBgn0033879	CG6543
FBgn0013733	shot
FBgn0033926	Arc1
FBgn0261823	Asx
FBgn0010638	Sec61beta
FBgn0015371	chn
FBgn0034021	CG8180
FBgn0086676	spin
FBgn0034083	lbk
FBgn0262026	CG42837
FBgn0265178	CG44243
FBgn0034142	CG8306
FBgn0050463	CG30463
FBgn0010226	GstS1
FBgn0028494	CG6424
FBgn0265590	CR44417
FBgn0050227	tRNA:Trp-CCA-2-2
FBgn0011868	tRNA:Gly-GCC-1-9
FBgn0034371	SP2637
FBgn0023214	edl
FBgn0028981	tRNA:Ser-CGA-1-4
FBgn0050225	tRNA:Val-AAC-2-1
FBgn0263464	snoRNA:hts-a
FBgn0050218	tRNA:iMet-CAT-1-2
FBgn0011850	tRNA:Glu-TTC-1-4
FBgn0004364	18w
FBgn0050208	tRNA:Trp-CCA-2-4
FBgn0011871	tRNA:Gly-GCC-1-12
FBgn0010415	Sdc
FBgn0003731	Egfr
FBgn0004362	HmgD
FBgn0010228	HmgZ
FBgn0265983	CR44762
FBgn0020257	Ppa
FBgn0050202	tRNA:Ser-TGA-2-1
FBgn0015903	apt
FBgn0266377	Pde8
FBgn0034897	Sesn
FBgn0266040	CR44805
FBgn0086659	snoRNA:Psi18S-176
FBgn0005612	Sox14
FBgn0003888	betaTub60D
FBgn0265434	zip
FBgn0050198	tRNA:Ala-CGC-1-1
FBgn0050199	tRNA:Ala-CGC-1-2
FBgn0050200	tRNA:Ala-CGC-1-3
FBgn0020386	Pdk1
FBgn0011854	tRNA:Glu-CTC-3-8
FBgn0011855	tRNA:Glu-CTC-3-9
FBgn0035357	MEP-1
FBgn0263617	CR43626
FBgn0267470	CR45820
FBgn0052264	CG32264
FBgn0035497	CG14995
FBgn0035542	DOR
FBgn0052423	shep
FBgn0002526	LanA
FBgn0035713	velo
FBgn0261445	sgl
FBgn0001104	Galphai
FBgn0011817	nmo
FBgn0052358	tRNA:Leu-CAG-1-2
FBgn0052359	tRNA:Leu-CAG-1-3
FBgn0052361	tRNA:Leu-CAG-1-5
FBgn0052362	tRNA:Leu-CAG-1-6
FBgn0260442	rhea
FBgn0001168	h
FBgn0266084	Fhos
FBgn0263930	dally
FBgn0036043	CG8177
FBgn0052062	Rbfox1
FBgn0026160	tna
FBgn0041094	scyl
FBgn0266396	CR45036
FBgn0036155	CG6163
FBgn0284221	Sema5c
FBgn0022959	yps
FBgn0052103	CG32103
FBgn0026376	Rgl
FBgn0001085	fz
FBgn0087007	bbg
FBgn0036428	Gbs-70E
FBgn0014163	fax
FBgn0002283	l(3)73Ah
FBgn0267555	CR45895
FBgn0036684	CG3764
FBgn0259174	Nedd4
FBgn0036752	Adgf-A
FBgn0043025	Adgf-A2
FBgn0000568	Eip75B
FBgn0267598	CR45936
FBgn0001078	ftz-f1
FBgn0036843	Sfxn2
FBgn0036842	CG3797
FBgn0028978	trbl
FBgn0052425	CG32425
FBgn0003415	skd
FBgn0004865	Eip78C
FBgn0004449	Ten-m
FBgn0267624	CR45962
FBgn0027339	jim
FBgn0053169	CG33169
FBgn0263346	CG43427
FBgn0267148	CR45588
FBgn0259212	cno
FBgn0264785	Hph
FBgn0013576	mtd
FBgn0250753	kra
FBgn0037364	Rab23
FBgn0037443	Dmtn
FBgn0026566	CG1307
FBgn0000439	Dfd
FBgn0003884	alphaTub84B
FBgn0261238	Alh
FBgn0065099	snRNA:7SK
FBgn0037607	CG8036
FBgn0012024	tRNA:Tyr-GTA-1-8
FBgn0262604	CR43130
FBgn0037636	CG9821
FBgn0053551	tRNA:Arg-TCG-2-4
FBgn0037659	Kdm2
FBgn0003165	pum
FBgn0037687	CG8132
FBgn0037686	RpL34b
FBgn0037705	mura
FBgn0260722	CR42549
FBgn0037718	P58IPK
FBgn0005585	Calr
FBgn0261599	RpS29
FBgn0086663	snoRNA:Psi18S-1275
FBgn0267336	Glut4EF
FBgn0025879	Timp
FBgn0262617	CG43143
FBgn0259938	cwo
FBgn0263316	Mrp4
FBgn0013277	Hsp70Ba
FBgn0264493	rdx
FBgn0038244	CG7987
FBgn0086686	l(3)L1231
FBgn0265140	Meltrin
FBgn0038300	Mau2
FBgn0041188	Atx2
FBgn0265048	cv-d
FBgn0003117	pnr
FBgn0038401	CG5916
FBgn0038400	CG5903
FBgn0040071	tara
FBgn0038465	Irc
FBgn0038491	CG5292
FBgn0262562	CG43102
FBgn0011481	Ssdp
FBgn0038683	CG11779
FBgn0038747	RhoGAP92B
FBgn0038746	Surf6
FBgn0261550	CG42668
FBgn0038872	Nelf-A
FBgn0038871	CG3337
FBgn0001234	Hsromega
FBgn0283499	InR
FBgn0085405	CG34376
FBgn0266418	wake
FBgn0039020	CG17141
FBgn0039025	Usp12-46
FBgn0039026	CG7029
FBgn0086253	rumi
FBgn0267759	CR46090
FBgn0065098	RNaseMRP:RNA
FBgn0004185	snRNA:U1:95Ca
FBgn0013343	Syx1A
FBgn0086365	Orct2
FBgn0039207	CG5789
FBgn0039209	REPTOR
FBgn0000139	ash2
FBgn0011666	msi
FBgn0002733	E(spl)mbeta-HLH
FBgn0000064	Ald
FBgn0004359	T48
FBgn0003267	ro
FBgn0051075	CG31075
FBgn0003495	spz
FBgn0039487	gb
FBgn0261618	larp
FBgn0005596	yem
FBgn0014427	CG11899
FBgn0051044	CR31044
FBgn0003525	stg
FBgn0039743	CG7946
FBgn0051383	tRNA:Leu-TAG-1-1
FBgn0028646	aralar1
FBgn0027598	cindr
FBgn0022349	CG1910
FBgn0021764	sdk
FBgn0040398	CG14629
FBgn0052813	CG32813
FBgn0283451	br
FBgn0283741	prage
FBgn0004860	ph-d
FBgn0023526	CG2865
FBgn0003371	sgg
FBgn0003285	rst
FBgn0004647	N
FBgn0000479	dnc
FBgn0052493	tRNA:Gln-TTG-2-1
FBgn0029657	CG12535
FBgn0023215	Mnt
FBgn0283657	Tlk
FBgn0015286	Rala
FBgn0266000	CG44774
FBgn0052767	CG32767
FBgn0261383	IntS6
FBgn0000042	Act5C
FBgn0261955	kdn
FBgn0029873	CG3918
FBgn0259242	CG42340
FBgn0263993	CG43736
FBgn0020653	Trxr-1
FBgn0030026	sni
FBgn0030055	CG12772
FBgn0041629	Hexo2
FBgn0030090	fend
FBgn0261260	mgl
FBgn0030136	RpS28b
FBgn0028341	Ptpmeg2
FBgn0261617	nej
FBgn0030218	CG1628
FBgn0003204	ras
FBgn0052676	stx
FBgn0030276	Dlic
FBgn0011754	PhKgamma
FBgn0030328	Amun
FBgn0011837	Tis11
FBgn0053963	CR33963
FBgn0283680	IP3K2
FBgn0086674	Tango13
FBgn0015773	NetA
FBgn0015774	NetB
FBgn0030616	RpL37a
FBgn0003345	sd
FBgn0030766	mthl1
FBgn0261570	CG42684
FBgn0030864	CG8173
FBgn0030884	CG6847
FBgn0265784	CrebB
FBgn0052549	CG32549
FBgn0030964	Pvf1
FBgn0031016	kek5
FBgn0027621	Pfrx
FBgn0043903	dome
FBgn0052529	Hers
FBgn0027279	l(1)G0196
